# Supplementary material for: Gastropods and Insects Prefer Different Solanum dulcamara Chemotypes
Source: J Chem Ecol. 2018 Jul 2;45(2):146–61. doi: 10.1007/s10886-018-0979-4 (PMC6469604; doi:10.1007/s10886-018-0979-4)
Supplement: Supplementary file 1 — (XLSX 367 kb) [file 10886_2018_979_MOESM1_ESM.xlsx]

## Sheet: ESM
	ELECTRONIC SUPPLEMENTARY MATERIAL
	Manuscript title: GASTROPODS AND INSECTS PREFER DIFFERENT Solanum dulcamara CHEMOTYPES
	Journal name: Journal of Chemical Ecology
	Authors: ONNO W. CALF1*, HEIDRUN HUBER2, JANNY L. PETERS3, ALEXANDER WEINHOLD4, YVONNE POESCHL4,5, NICOLE M. VAN DAM1,4,6.
	1: Molecular Interaction Ecology, Institute for Water and Wetland Research (IWWR), Radboud University, Heyendaalseweg 135, 6525 AJ Nijmegen, the Netherlands
	2: Experimental Plant Ecology, Institute for Water and Wetland Research (IWWR), Radboud University, Heyendaalseweg 135, 6525 AJ Nijmegen, the Netherlands
	3: Molecular Plant Physiology, Institute for Water and Wetland Research (IWWR), Radboud University, Heyendaalseweg 135, 6525 AJ Nijmegen, the Netherlands
	4: German Centre for Integrative Biodiversity Research (iDiv) Halle-Jena-Leipzig, Deutscher Platz 5e, Leipzig 04103, Germany
	5: Institute of Computer Science, Martin Luther University Halle-Wittenberg, Von-Seckendorff-Platz 1, Halle 06120, Germany
	6: Institute of Biodiversity, Friedrich Schiller University Jena, Dornburger-Str. 159, Jena 07743, Germany
	Author for correspondence:
	During publication: Onno W. Calf, o.calf@science.ru.nl
	For reprint: Nicole M. van Dam, nicole.vandam@idiv.de, 0049(0)3419733165

## Sheet: Table S1
	Table S1: Classification scheme for gastropod and beetle damage on Solanum dulcamara plants in a common garden field plot.
	Damage class	Gastropod damage	Beetle damage
	0	No visual damage	No visual damage
	1	No more than little bites (0.5cm2)	1-4 per leaf
	2	<25% leaf area eaten	5-8 per leaf
	3	25-50% leaf area eaten	9-12 per leaf
	4	50-75% leaf area eaten	>12 per leaf
	5	Severe damage,	Severe damage,
		>75% leaf area eaten	including stem deformations

## Sheet: Table S2
	Table S2: Compound covariance and reliability of the response (correlation) with respect to the first predictive component (p) in an OPLS-DA model comparing the metabolomes of undamaged leaves of six Solanum dulcamara accessions with those damaged by feeding damage of the grey field slug (n = 24). Compounds with absolute covariance > 1.5 and correlation > 0.5 were selected as compounds of interes…
	Compound ID_mz_rt	Covariance(p)	Correlation(p)	ABS(Covariance(p))	ABS(Correlation(p))	Selected compound of interest
	39_251.14_185	3.2739	0.62087	3.2739	0.62087	C1
	47_251.14_116	2.4081	0.58388	2.4081	0.58388	C2
	120_347.20_435	1.6257	0.53544	1.6257	0.53544	C3
	38_183.68_509	-2.6512	-0.44692	2.6512	0.44692
	334_868.51_619	-1.5506	-0.42461	1.5506	0.42461
	139_145.93_693	1.7361	0.29478	1.7361	0.29478
	74_177.05_383	-1.2981	-0.33445	1.2981	0.33445
	317_152.06_72	1.2773	0.42539	1.2773	0.42539
	146_204.16_160	1.243	0.27091	1.243	0.27091
	385_434.2_468	1.1412	0.25185	1.1412	0.25185
	218_383.15_90	1.1388	0.3435	1.1388	0.3435
	29_193.05_345	-1.0697	-0.25042	1.0697	0.25042
	316_137.05_73	1.0661	0.28986	1.0661	0.28986
	163_417.17_483	1.0224	0.26894	1.0224	0.26894
	24_130.05_45	-1.017	-0.30231	1.017	0.30231
	142_414.34_582	0.99773	0.34714	0.99773	0.34714
	67_265.15_251	0.97813	0.42636	0.97813	0.42636
	399_900.5_691	-0.93079	-0.30947	0.93079	0.30947
	58_265.15_307	0.92755	0.51671	0.92755	0.51671
	286_314.14_690	-0.918	-0.24982	0.918	0.24982
	213_375.22_83	-0.9047	-0.28638	0.9047	0.28638
	223_443.3_442	-0.87929	-0.37497	0.87929	0.37497
	152_391.16_341	0.87771	0.27143	0.87771	0.27143
	196_538.32_603	0.87556	0.31086	0.87556	0.31086
	275_401.15_330	-0.84177	-0.27543	0.84177	0.27543
	419_221.09_89	-0.83074	-0.30547	0.83074	0.30547
	222_342.14_105	0.82821	0.20067	0.82821	0.20067
	283_246.06_48	0.82669	0.24517	0.82669	0.24517
	165_362.29_638	0.82624	0.26568	0.82624	0.26568
	208_163.1_241	0.78516	0.20894	0.78516	0.20894
	143_301.07_674	0.77459	0.28188	0.77459	0.28188
	258_345.68_312	-0.76635	-0.33699	0.76635	0.33699
	220_524.34_597	0.75247	0.30016	0.75247	0.30016
	330_361.05_51	0.75135	0.21287	0.75135	0.21287
	170_267.17_234	0.74537	0.34222	0.74537	0.34222
	294_337.09_49	-0.7393	-0.31354	0.7393	0.31354
	296_266.16_268	-0.73716	-0.16855	0.73716	0.16855
	151_279.14_372	0.73232	0.30519	0.73232	0.30519
	292_263.05_49	0.71291	0.24108	0.71291	0.24108
	125_461.71_676	-0.68901	-0.26922	0.68901	0.26922
	199_325.07_323	-0.68136	-0.26263	0.68136	0.26263
	309_142.95_69	-0.68074	-0.25705	0.68074	0.25705
	232_267.1_74	-0.66555	-0.2496	0.66555	0.2496
	382_868.51_593	0.66515	0.27891	0.66515	0.27891
	319_295.1_341	-0.65453	-0.20966	0.65453	0.20966
	225_106.06_141	-0.6493	-0.17442	0.6493	0.17442
	176_186.15_262	-0.64397	-0.22297	0.64397	0.22297
	185_291.17_363	0.64236	0.23439	0.64236	0.23439
	32_611.16_507	-0.62043	-0.27954	0.62043	0.27954
	42_209.15_575	0.60376	0.28168	0.60376	0.28168
	226_175.09_89	-0.60272	-0.28285	0.60272	0.28285
	GA5_870.52_713	-0.59937	-0.12803	0.59937	0.12803
	80_357.11_332	0.59458	0.19001	0.59458	0.19001
	390_416.35_693	-0.59429	-0.21041	0.59429	0.21041
	216_276.22_361	0.59309	0.25854	0.59309	0.25854
	52_98.06_73	-0.58943	-0.2215	0.58943	0.2215
	210_295.1_226	-0.57886	-0.18759	0.57886	0.18759
	315_396.01_382	0.5758	0.28775	0.5758	0.28775
	329_408.18_383	0.56366	0.19982	0.56366	0.19982
	314_365.08_382	0.55661	0.20495	0.55661	0.20495
	243_353.08_173	-0.55521	-0.23481	0.55521	0.23481
	45_147.04_401	-0.54923	-0.15156	0.54923	0.15156
	167_171.03_87	0.54849	0.20347	0.54849	0.20347
	424_566.43_552	0.54714	0.23817	0.54714	0.23817
	323_348.07_70	0.54476	0.29194	0.54476	0.29194
	57_177.05_485	0.5414	0.19358	0.5414	0.19358
	416_342.18_241	-0.5294	-0.2082	0.5294	0.2082
	392_597.22_582	0.52732	0.2073	0.52732	0.2073
	65_149.96_70	0.51904	0.18352	0.51904	0.18352
	186_319.15_306	0.51727	0.1896	0.51727	0.1896
	73_295.1_519	0.50513	0.31739	0.50513	0.31739
	262_185.13_498	-0.50291	-0.32828	0.50291	0.32828
	90_151.07_91	0.49123	0.13045	0.49123	0.13045
	256_899.49_606	0.47907	0.26458	0.47907	0.26458
	304_303.05_525	-0.47907	-0.1357	0.47907	0.1357
	328_503.19_520	-0.46458	-0.15042	0.46458	0.15042
	173_295.17_284	-0.45931	-0.16357	0.45931	0.16357
	19_188.07_231	0.45815	0.42446	0.45815	0.42446
	141_145.93_660	-0.45725	-0.094577	0.45725	0.094577
	137_412.32_513	0.45577	0.19899	0.45577	0.19899
	193_138.09_139	-0.45236	-0.13472	0.45236	0.13472
	238_446.33_416	0.44099	0.29682	0.44099	0.29682
	242_1068.57_697	-0.4375	-0.21212	0.4375	0.21212
	270_263.15_466	-0.43086	-0.25279	0.43086	0.25279
	415_432.35_569	0.42576	0.22137	0.42576	0.22137
	417_528.27_614	0.41595	0.2464	0.41595	0.2464
	211_448.19_292	0.41401	0.18559	0.41401	0.18559
	183_355.1_289	0.41383	0.11559	0.41383	0.11559
	191_114.09_324	-0.4124	-0.08271	0.4124	0.08271
	312_449.06_440	0.40863	0.2135	0.40863	0.2135
	253_412.22_600	-0.40589	-0.15117	0.40589	0.15117
	212_434.36_613	0.40369	0.16042	0.40369	0.16042
	298_747.15_348	-0.40191	-0.2791	0.40191	0.2791
	202_386.2_327	-0.39784	-0.13104	0.39784	0.13104
	237_469.13_436	-0.39701	-0.15077	0.39701	0.15077
	192_553.26_696	0.39474	0.19671	0.39474	0.19671
	307_310.09_588	0.39396	0.15298	0.39396	0.15298
	235_253.13_84	-0.389	-0.14026	0.389	0.14026
	179_225.15_488	0.38688	0.082433	0.38688	0.082433
	273_419.7_420	0.38626	0.2068	0.38626	0.2068
	240_463.22_591	0.38187	0.15383	0.38187	0.15383
	75_307_51	0.37297	0.19047	0.37297	0.19047
	269_331.3_554	0.3657	0.20049	0.3657	0.20049
	278_157.01_51	0.36084	0.070146	0.36084	0.070146
	279_198.15_51	-0.3599	-0.19421	0.3599	0.19421
	245_315.13_547	0.35921	0.13593	0.35921	0.13593
	78_342.13_500	0.35919	0.18335	0.35919	0.18335
	164_295.16_332	0.35292	0.12293	0.35292	0.12293
	UAC4_589.33_790	-0.34824	-0.2174	0.34824	0.2174
	138_145.93_671	0.34646	0.060551	0.34646	0.060551
	172_433.17_518	-0.34474	-0.084156	0.34474	0.084156
	404_339.7_285	-0.3442	-0.1639	0.3442	0.1639
	272_199.07_533	0.34316	0.17776	0.34316	0.17776
	246_163.09_86	-0.34295	-0.13249	0.34295	0.13249
	310_212.05_68	0.3323	0.1151	0.3323	0.1151
	UAC3_590.37_769	0.32927	0.23805	0.32927	0.23805
	418_203.08_89	-0.32588	-0.12135	0.32588	0.12135
	207_317.07_569	-0.32143	-0.16309	0.32143	0.16309
	282_154.09_48	0.31758	0.091083	0.31758	0.091083
	131_202.14_193	-0.31296	-0.08337	0.31296	0.08337
	149_437.25_479	0.30937	0.15091	0.30937	0.15091
	87_418.7_277	0.30709	0.12489	0.30709	0.12489
	327_440.15_393	0.30357	0.18325	0.30357	0.18325
	C_508.32_857	0.30097	0.17338	0.30097	0.17338
	229_385.15_530	-0.30013	-0.12223	0.30013	0.12223
	C_524.32_807	0.29772	0.17787	0.29772	0.17787
	GA_739.42_702	0.29716	0.28524	0.29716	0.28524
	247_295.1_450	-0.29593	-0.11652	0.29593	0.11652
	372_516.3_430	-0.29181	-0.15451	0.29181	0.15451
	174_323.07_301	0.28588	0.10454	0.28588	0.10454
	194_409.22_275	-0.28302	-0.1682	0.28302	0.1682
	188_433.33_686	-0.27393	-0.13055	0.27393	0.13055
	234_606.37_559	0.27352	0.15166	0.27352	0.15166
	132_225.15_384	0.27349	0.23192	0.27349	0.23192
	259_347.12_527	-0.2732	-0.12268	0.2732	0.12268
	230_504.3_411	-0.27203	-0.098055	0.27203	0.098055
	391_435.17_582	-0.26608	-0.099543	0.26608	0.099543
	422_366.12_331	0.26512	0.11276	0.26512	0.11276
	110_225.15_430	0.26405	0.21766	0.26405	0.21766
	GA_741.44_728	-0.26159	-0.21633	0.26159	0.21633
	249_325.68_331	0.26014	0.083364	0.26014	0.083364
	241_520.33_502	0.25856	0.093346	0.25856	0.093346
	305_578.4_678	0.25729	0.10335	0.25729	0.10335
	147_358.27_543	0.25097	0.067676	0.25097	0.067676
	227_453.74_576	-0.24783	-0.14669	0.24783	0.14669
	209_517.16_235	-0.24693	-0.070605	0.24693	0.070605
	GA_722.44_655	0.24608	0.28714	0.24608	0.28714
	C_362.29_619	0.24514	0.17211	0.24514	0.17211
	221_395.29_626	-0.24385	-0.10403	0.24385	0.10403
	224_295.1_615	-0.24367	-0.097485	0.24367	0.097485
	81_265.05_620	-0.24177	-0.14015	0.24177	0.14015
	59_595.17_556	-0.23893	-0.11089	0.23893	0.11089
	116_464.22_273	0.23669	0.13319	0.23669	0.13319
	GA_882.48_574	0.23527	0.31734	0.23527	0.31734
	31_276.23_679	0.23403	0.078135	0.23403	0.078135
	228_455.19_487	-0.23311	-0.11624	0.23311	0.11624
	402_508.29_332	0.21862	0.091414	0.21862	0.091414
	255_539.33_603	0.21332	0.13671	0.21332	0.13671
	53_344.13_340	0.21225	0.31287	0.21225	0.31287
	265_450.14_510	0.21071	0.13948	0.21071	0.13948
	22_257.65_269	0.20678	0.061457	0.20678	0.061457
	219_287.06_536	-0.2064	-0.085506	0.2064	0.085506
	264_526.22_658	0.20638	0.078547	0.20638	0.078547
	257_509.26_454	-0.20052	-0.069055	0.20052	0.069055
	267_474.19_553	-0.19958	-0.1161	0.19958	0.1161
	UAC5_589.33_830	0.19533	0.19542	0.19533	0.19542
	48_258.15_269	0.1911	0.072376	0.1911	0.072376
	GA_1063.53_715	-0.18251	-0.10038	0.18251	0.10038
	248_342.13_566	0.17687	0.078957	0.17687	0.078957
	GA_739.42_721	0.17679	0.18213	0.17679	0.18213
	16_414.34_627	0.17442	0.051905	0.17442	0.051905
	295_172.98_55	0.16949	0.071596	0.16949	0.071596
	285_367.11_49	-0.16656	-0.049453	0.16656	0.049453
	83_219.1_563	0.16623	0.050223	0.16623	0.050223
	261_446.73_309	-0.16333	-0.075315	0.16333	0.075315
	44_430.33_577	-0.15618	-0.039182	0.15618	0.039182
	233_144.08_279	-0.15598	-0.086702	0.15598	0.086702
	C_592.38_519	-0.15304	-0.11096	0.15304	0.11096
	184_446.33_645	0.14859	0.050833	0.14859	0.050833
	345_396.01_335	0.14717	0.049621	0.14717	0.049621
	71_207.06_394	0.14716	0.067645	0.14716	0.067645
	GA_868.50_636	0.14472	0.10272	0.14472	0.10272
	175_312.12_544	-0.14097	-0.043522	0.14097	0.043522
	159_183.06_325	-0.14006	-0.057384	0.14006	0.057384
	280_332.13_50	0.13901	0.073471	0.13901	0.073471
	GA_868.50_619	0.13861	0.15455	0.13861	0.15455
	GA_867.47_744	0.13738	0.17196	0.13738	0.17196
	GA_594.40_535	-0.13534	-0.10037	0.13534	0.10037
	C_595.17_555	0.13187	0.23109	0.13187	0.23109
	414_391.16_327	-0.13065	-0.051319	0.13065	0.051319
	260_323.13_520	-0.13025	-0.059872	0.13025	0.059872
	GA_884.50_577	0.1294	0.26013	0.1294	0.26013
	55_147.04_457	0.12775	0.25267	0.12775	0.25267
	91_360.13_334	0.12385	0.28185	0.12385	0.28185
	254_866.49_532	-0.12178	-0.061	0.12178	0.061
	423_545.2_331	-0.12039	-0.051124	0.12039	0.051124
	411_451.34_686	0.11926	0.063207	0.11926	0.063207
	C_163.03_348	0.11663	0.31566	0.11663	0.31566
	318_175.09_72	-0.11649	-0.045743	0.11649	0.045743
	8_138.05_46	0.11542	0.50819	0.11542	0.50819
	GA_1047.53_738	0.11385	0.20187	0.11385	0.20187
	231_303.05_446	-0.11287	-0.040503	0.11287	0.040503
	276_277.09_47	-0.1126	-0.027661	0.1126	0.027661
	389_372.72_693	-0.11249	-0.045228	0.11249	0.045228
	GA_576.39_688	0.11055	0.27305	0.11055	0.27305
	51_420.19_381	-0.10992	-0.2648	0.10992	0.2648
	396_204.06_341	0.10905	0.043531	0.10905	0.043531
	GA6_870.52_691	-0.10626	-0.092756	0.10626	0.092756
	421_750.41_558	-0.10481	-0.066718	0.10481	0.066718
	277_130.09_50	0.10347	0.17248	0.10347	0.17248
	13_198.67_647	-0.10278	-0.091034	0.10278	0.091034
	79_420.19_395	0.10265	0.035459	0.10265	0.035459
	64_588.35_607	-0.099079	-0.090314	0.099079	0.090314
	136_145.93_683	-0.097497	-0.017698	0.097497	0.017698
	15_116.07_47	0.096309	0.23967	0.096309	0.23967
	20_150.05_49	0.091786	0.28241	0.091786	0.28241
	40_177.05_441	0.081654	0.10884	0.081654	0.10884
	21_215.02_54	0.081262	0.24581	0.081262	0.24581
	297_726.16_392	0.081021	0.031866	0.081021	0.031866
	35_274.22_657	-0.08046	-0.033118	0.08046	0.033118
	GA_866.49_587	0.078741	0.222	0.078741	0.222
	27_215.02_65	0.077428	0.31596	0.077428	0.31596
	10_136.06_48	0.076978	0.38821	0.076978	0.38821
	311_372.14_509	0.076188	0.041335	0.076188	0.041335
	130_242.14_66	-0.075337	-0.024274	0.075337	0.024274
	GA_900.50_504	-0.073685	-0.056943	0.073685	0.056943
	GA7_578.40_707	0.073063	0.091801	0.073063	0.091801
	37_121.06_69	0.072573	0.027486	0.072573	0.027486
	155_606.37_691	-0.071613	-0.05407	0.071613	0.05407
	GA1_884.50_665	0.06695	0.1727	0.06695	0.1727
	GA_739.42_710	0.066202	0.045354	0.066202	0.045354
	394_589.34_674	-0.066029	-0.030323	0.066029	0.030323
	GA_1031.53_748	0.065918	0.084086	0.065918	0.084086
	C_184.67_581	0.063171	0.18741	0.063171	0.18741
	GA2_868.50_676	0.061404	0.15101	0.061404	0.15101
	C_183.67_503	0.061298	0.1833	0.061298	0.1833
	GA_884.50_524	0.060769	0.10074	0.060769	0.10074
	25_163.04_392	0.059645	0.16786	0.059645	0.16786
	GA_883.47_732	-0.056313	-0.051997	0.056313	0.051997
	11_414.34_689	0.05463	0.12307	0.05463	0.12307
	GA_738.44_728	-0.053295	-0.049928	0.053295	0.049928
	121_448.34_593	-0.053117	-0.030073	0.053117	0.030073
	288_366.11_47	-0.051283	-0.37296	0.051283	0.37296
	268_127.07_103	-0.051256	-0.028472	0.051256	0.028472
	381_459.28_435	0.050456	0.021822	0.050456	0.021822
	236_317.12_326	0.049953	0.027261	0.049953	0.027261
	397_259.08_341	-0.048475	-0.019058	0.048475	0.019058
	306_869.51_678	-0.047299	-0.039333	0.047299	0.039333
	UAC6_751.39_720	-0.047187	-0.046394	0.047187	0.046394
	291_244.15_49	0.043116	0.12679	0.043116	0.12679
	C_196.68_609	0.041995	0.11107	0.041995	0.11107
	290_217.07_49	-0.041409	-0.013283	0.041409	0.013283
	34_268.1_71	-0.041246	-0.081308	0.041246	0.081308
	C_163.03_330	0.038996	0.14641	0.038996	0.14641
	GA4_868.50_698	0.038415	0.081174	0.038415	0.081174
	313_222.08_412	-0.038229	-0.012945	0.038229	0.012945
	GA3_884.50_676	0.038195	0.078484	0.038195	0.078484
	GA_576.38_613	-0.038015	-0.023501	0.038015	0.023501
	263_138.97_67	-0.037005	-0.028658	0.037005	0.028658
	GA_722.44_686	0.036831	0.054697	0.036831	0.054697
	9_142.12_50	0.036383	0.0081259	0.036383	0.0081259
	UAC2_590.37_646	0.031185	0.032694	0.031185	0.032694
	289_189.04_49	0.02914	0.1036	0.02914	0.1036
	393_606.37_582	-0.028811	-0.014655	0.028811	0.014655
	332_325.14_396	0.026257	0.015346	0.026257	0.015346
	UAC1_753.40_778	0.021455	0.032031	0.021455	0.032031
	C_611.16_507	0.017445	0.031688	0.017445	0.031688
	250_425.21_354	-0.017089	-0.0073934	0.017089	0.0073934
	293_321.12_49	0.016434	0.062723	0.016434	0.062723
	72_738.45_633	0.016254	0.01546	0.016254	0.01546
	299_182.08_66	0.012664	0.019515	0.012664	0.019515
	41_207.14_412	0.01266	0.066789	0.01266	0.066789
	420_495.18_487	-0.012315	-0.0035721	0.012315	0.0035721
	281_124.04_49	0.011632	0.030441	0.011632	0.030441
	251_773.22_362	0.010826	0.0038179	0.010826	0.0038179
	GA_884.50_532	0.0102	0.014179	0.0102	0.014179
	284_174.11_47	-0.009647	-0.0036246	0.009647	0.0036246
	GA_884.50_626	0.009255	0.0094606	0.009255	0.0094606
	127_295.1_468	-0.0083434	-0.0032723	0.0083434	0.0032723
	C_166.08_123	0.0071922	0.017029	0.0071922	0.017029
	252_172.98_63	-0.0071145	-0.0042844	0.0071145	0.0042844
	GA_900.48_563	0.0063164	0.0062172	0.0063164	0.0062172
	18_430.33_505	0.0052677	0.0065795	0.0052677	0.0065795
	326_224.07_394	-0.0027207	-0.0011641	0.0027207	0.0011641
	17_120.08_123	-0.0025785	-0.0055134	0.0025785	0.0055134
	395_408.18_372	-0.0022156	-0.0005631	0.0022156	0.0005631

## Sheet: Table S3
	Table S3: Putative identification of compounds of interest and their proposed elemental formulas, fragments and proposed neutral losses and moieties as deduced from MS2 experiments.
	Compound	RT	Measured monoisotopic mass	Elemental Formula	Annotation	Δ ppm	Losses and moieties	Putative ID
	C1	185	251.138	C13H19N2O3+	[M+H]+	7.03	N-Caffeoyl putrescine	N-Caffeoyl putrescine isomer
			163.038	C9H7O3+	[M-C4H11N2]+	4.41	caffeoyl moiety
	C2	116	251.139	C13H19N2O3+	[M+H]+	2.65	N-Caffeoyl putrescine	N-Caffeoyl putrescine isomer
			163.039	C9H7O3+	[M-C4H11N2]+	1.04883	caffeoyl moiety
	C3	307	347.195	C19H27N2O4+	[M+H]+	7.15	unknown	unknown N-Caffeoyl putrescine metabolite
			259.094	C15H15O4+	[M-C4H11N2]+	11.3	putrescine loss
			163.038	C9H7O3+	[M-C6H8O]+	6.25	caffeoyl moiety
			97.0646	C6H9O+	[M-C4H11N2-C9H6O3]+	7.63	N-Caffeoyl putrescine loss

## Sheet: Table S4
	Table S4: Abundance of two species of flea beetles observed in a common garden experimental area on six Solanum dulcamara accessions (n = 10 clones / accession) during the growing season of 2016. Mean numbers of Psylliodes affinis and E. pubescens are presented in absolute numbers (respectively a and c) and relative to stem length (respectively b and d). Weeks in grey represent significant differ…
	a								b
	Week	GD04	VW08	OW09	TW01	FW09	ZD11		Week	GD04	VW08	OW09	TW01	FW09	ZD11
	21	0.8	1	1	0.7	0.9	0.1		21	2.57667	1.74822	2.08871	1.76536	1.78188	0.3125
	22	1.4	3.6	2.6	1.8	1.4	0.2		22
	23	1.3	1.5	3.5	0.9	1.3	0.4		23	2.51728	1.68199	4.67443	1.54654	1.62463	1.23955
	24	1.6	1.8	1.5	1.2	1.1	0.5		24
	25								25
	26	2	1.7	1.4	0.4	0.8	0.1		26	2.44348	1.42774	0.922694	0.379492	0.66838	0.222222
	27	0.9	1.5	2	0.2	0.5	0		27
	28	1.1	1.6	1.4	0.7	1	0		28
	29	0.2	1.1	1	0.3	0.5	0.1		29	0.201201	0.419484	0.351836	0.193215	0.25439	0.15625
	30	0.4	0.8	1	0.2	1	0.4		30
	31	1.3	1.4	1.4	0.9	0.9	0.3		31
	32	1.5	1.1	0.7	0.7	1.1	0		32	0.74177	0.245023	0.14763	0.367746	0.332613	0
	33	1.1	2.3	1.2	1	1.7	0.444444		33
	34	2.1	3.5	1.7	1.9	2.3	0.555556		34
	35	2.1	3.7	1.8	1.7	2.9	0.333333		35	0.883376	0.709686	0.447725	0.791729	0.849415	0.386518
	36								36
	37								37
	38	0.4	0.7	0.5	0.5	0.7	0		38	0.162705	0.149788	0.0899218	0.23997	0.658085	0
	39	0.3	0.6	0	0.6	0.1	0		39
	40	0.5	0.6	0.5	0.8	0.6	0.142857		40
	41	0.8	0.5	0.5	0.4	0.2	0.285714		41	0.296913	0.0972764	0.122447	0.207361	0.0739374	0.226883
	c								d
	Week	GD04	VW08	OW09	TW01	FW09	ZD11		Week	GD04	VW08	OW09	TW01	FW09	ZD11
	21	0	0.1	0.2	0.3	0	0		21	0	0.178571	0.512821	0.769231	0	0
	22	0.8	0.7	1.1	1.3	0.5	0.2		22
	23	0.3	0.4	0.6	0.9	0	0		23	0.571541	0.430285	0.720618	1.37592	0	0
	24	0.6	0.3	0.4	0.3	0.2	0		24
	25								25
	26	0.9	0.1	0.4	0.2	0.1	0		26	0.920182	0.0680272	0.26697	0.189919	0.108696	0
	27	0.4	0.7	0.3	0.1	0.3	0.1		27
	28	0	0.4	0.7	0.1	0	0		28
	29	0	0.7	0.2	0.1	0	0		29	0	0.223567	0.0677871	0.0625	0	0
	30	0.7	0.5	0.5	0.1	0.2	0		30
	31	0.2	0.2	0.3	0	0.2	0		31
	32	0.7	0.2	0.6	0.1	0.3	0		32	0.344361	0.0363807	0.131215	0.0609756	0.085665	0
	33	1	1.7	1.2	0.3	0.9	0.222222		33
	34	1.5	1.3	1.1	1	1.5	0.555556		34
	35	0.8	1.4	0.6	0.6	0.6	0.222222		35	0.321588	0.298501	0.115496	0.348252	0.230992	0.144895
	36								36
	37								37
	38	0.3	0.6	0.3	0.1	0.2	0		38	0.0722059	0.142225	0.0521714	0.0320513	0.0393802	0
	39	0.1	0.2	0.6	0	0.1	0		39
	40	0.1	0.4	0.4	0	0.1	0		40
	41	0.1	0.4	0.1	0	0.2	0		41	0.0183824	0.0745242	0.0208333	0	0.0393612	0

## Sheet: Figure S1
	Figure S1: Mean stem length (± SE) of six Solanum dulcamara accessions during the growing season of 2016. One-way ANOVAWk41: n = 10, df = 5, F = 9.25, P < 0.001. Different letters indicate significant differences (P < 0.05) according to Tukey's post-hoc test.

## Sheet: Figure S2
	Figure S2: Difference in gastropod and flea beetle preference for six Solanum dulcamara accessions (n = 10) in a common garden experiment during the growing season of 2016. Lines are broken at the time points that the plants were not monitored.
